# Supplementary material for: Svx Peptidases of Phytopathogenic Pectolytic Bacteria: Structural, Catalytic and Phytoimmune Properties
Source: Int J Mol Sci. 2024 Jan 7;25(2):756. doi: 10.3390/ijms25020756 (PMC10815107; doi:10.3390/ijms25020756)
Supplement: Supplementary file 1 [file ijms-25-00756-s001.zip]

Archive with 1 entries (1 files):
- ijms-2784705-supplementary.pdf
